# Supplementary material for: No Evidence of Complementary Water Use along a Plant Species Richness Gradient in Temperate Experimental Grasslands
Source: PLoS One. 2015 Jan 14;10(1):e0116367. doi: 10.1371/journal.pone.0116367 (PMC4294640; doi:10.1371/journal.pone.0116367)
Supplement: S1 Table — (XLSX) [file pone.0116367.s002.xlsx]

## Sheet: sortitert nach plot
Table S1. List of mixtures used for the tracer experiment.
Plotcode	Sown species	Functional group
B1A02	Alopecurus pratensis	G
B1A02	Bromus erectus	G
B1A02	Cardamine pratensis	TH
B1A02	Festuca rubra	G
B1A02	Heracleum sphondylium	TH
B1A02	Phleum pratense	G
B1A02	Ranunculus acris	TH
B1A02	Sanguisorba officinalis	TH
B1A03	Cynosurus cristatus	G
B1A03	Glechoma hederacea	SH
B1A03	Lotus corniculatus	L
B1A03	Medicago lupulina	L
B1A03	Phleum pratense	G
B1A03	Primula veris	SH
B1A03	Trisetum flavescens	G
B1A03	Veronica chamaedrys	SH
B1A06	Achillea millefolium	TH
B1A06	Alopecurus pratensis	G
B1A06	Anthoxanthum odoratum	G
B1A06	Anthriscus sylvestris	TH
B1A06	Avenula pubescens	G
B1A06	Bromus hordeaceus	G
B1A06	Campanula patula	TH
B1A06	Centaurea jacea	TH
B1A06	Geranium pratense	TH
B1A06	Heracleum sphondylium	TH
B1A06	Holcus lanatus	G
B1A06	Leucanthemum vulgare	TH
B1A06	Pimpinella major	TH
B1A06	Poa pratensis	G
B1A06	Poa trivalis	G
B1A06	Trisetum flavescens	G
B1A07	Ranunculus acris	TH
B1A07	Sanguisorba officinalis	TH
B1A11	Achillea millefolium	TH
B1A11	Anthriscus sylvestris	TH
B1A11	Campanula patula	TH
B1A11	Cardamine pratensis	TH
B1A11	Cirsium oleraceum	TH
B1A11	Crepis biennis	TH
B1A11	Daucus carota	TH
B1A11	Galium album	TH
B1A11	Geranium pratense	TH
B1A11	Heracleum sphondylium	TH
B1A11	Leucanthemum vulgare	TH
B1A11	Pastinaca sativa	TH
Plotcode	Sown species	Functional group
B1A11	Ranunculus acris	TH
B1A11	Rumex acetosa	TH
B1A11	Sanguisorba officinalis	TH
B1A11	Tragopogon pratensis	TH
B1A14	Anthriscus sylvestris	TH
B1A14	Daucus carota	TH
B1A14	Leontodon hispidus	SH
B1A14	Luzula campestris	G
B1A14	Plantago lanceolata	SH
B1A14	Trifolium campestre	L
B1A14	Trisetum flavescens	G
B1A14	Trifolium fragiferum	L
B1A16	Plantago lanceolata	SH
B1A16	Poa pratensis	G
B1A17	Alopecurus pratensis	G
B1A17	Daucus carota	TH
B1A19	Arrhenatherum elatius	G
B1A19	Campanula patula	TH
B1A19	Luzula campestris	G
B1A19	Prunella vulgaris	SH
B2A01	Anthoxanthum odoratum	G
B2A01	Knautia arvensis	TH
B2A01	Prunella vulgaris	SH
B2A01	Trifolium pratense	L
B2A02	Festuca rubra	G
B2A02	Trisetum flavescens	G
B2A06	Lathyrus pratensis	L
B2A06	Medicago lupulina	L
B2A06	Plantago lanceolata	SH
B2A06	Taraxacum officinale	SH
B2A08	Ranunculus acris	TH
B2A08	Trifolium campestre	L
B2A09	Ajuga reptans	SH
B2A09	Plantago lanceolata	SH
B2A09	Primula veris	SH
B2A09	Prunella vulgaris	SH
B2A14	Knautia arvensis	TH
B2A14	Leontodon hispidus	SH
B2A14	Luzula campestris	G
B2A14	Phleum pratense	G
B2A14	Sanguisorba officinalis	TH
B2A14	Trifolium dubium	L
B2A14	Trifolium hybridum	L
B2A14	Veronica chamaedrys	SH
B2A16	Knautia arvensis	TH
B2A16	Leontodon autumnalis	SH
Plotcode	Sown species	Functional group
B2A16	Plantago media	SH
B2A16	Vicia cracca	L
B2A18	Ajuga reptans	SH
B2A18	Alopecurus pratensis	G
B2A18	Anthriscus sylvestris	TH
B2A18	Bromus hordeaceus	G
B2A18	Campanula patula	TH
B2A18	Cardamine pratensis	TH
B2A18	Cynosurus cristatus	G
B2A18	Geranium pratense	TH
B2A18	Medicago lupulina	L
B2A18	Plantago media	SH
B2A18	Poa pratensis	G
B2A18	Primula veris	SH
B2A18	Ranunculus repens	SH
B2A18	Trifolium campestre	L
B2A18	Trifolium dubium	L
B2A18	Trifolium repens	L
B2A19	Plantago media	SH
B2A19	Taraxacum officinale	SH
B2A20	Plantago lanceolata	SH
B2A20	Trifolium dubium	L
B2A22	Achillea millefolium	TH
B2A22	Campanula patula	TH
B2A22	Centaurea jacea	TH
B2A22	Cynosurus cristatus	G
B2A22	Festuca pratensis	G
B2A22	Lathyrus pratensis	L
B2A22	Lotus corniculatus	L
B2A22	Onobrychis viciifolia	L
B2A22	Phleum pratense	G
B2A22	Poa trivalis	G
B2A22	Rumex acetosa	TH
B2A22	Sanguisorba officinalis	TH
B2A22	Trisetum flavescens	G
B2A22	Trifolium hybridum	L
B2A22	Trifolium repens	L
B2A22	Vicia cracca	L
B3A03	Phleum pratense	G
B3A03	Plantago media	SH
B3A03	Trifolium hybridum	L
B3A03	Vicia cracca	L
B3A04	Alopecurus pratensis	G
B3A04	Arrhenatherum elatius	G
B3A04	Cynosurus cristatus	G
B3A04	Dactylis glomerata	G
Plotcode	Sown species	Functional group
B3A04	Festuca rubra	G
B3A04	Holcus lanatus	G
B3A04	Poa trivalis	G
B3A04	Trisetum flavescens	G
B3A05	Anthoxanthum odoratum	G
B3A05	Anthriscus sylvestris	TH
B3A05	Bromus erectus	G
B3A05	Leucanthemum vulgare	TH
B3A05	Lotus corniculatus	L
B3A05	Onobrychis viciifolia	L
B3A05	Poa trivalis	G
B3A05	Trifolium hybridum	L
B3A08	Dactylis glomerata	G
B3A08	Festuca pratensis	G
B3A09	Alopecurus pratensis	G
B3A09	Anthoxanthum odoratum	G
B3A09	Arrhenatherum elatius	G
B3A09	Avenula pubescens	G
B3A09	Bromus erectus	G
B3A09	Bromus hordeaceus	G
B3A09	Cynosurus cristatus	G
B3A09	Dactylis glomerata	G
B3A09	Festuca pratensis	G
B3A09	Festuca rubra	G
B3A09	Holcus lanatus	G
B3A09	Luzula campestris	G
B3A09	Phleum pratense	G
B3A09	Poa pratensis	G
B3A09	Poa trivalis	G
B3A09	Trisetum flavescens	L
B3A11	Bromus erectus	G
B3A11	Plantago lanceolata	SH
B3A11	Poa trivalis	G
B3A11	Prunella vulgaris	SH
B3A16	Ajuga reptans	SH
B3A16	Glechoma hederacea	SH
B3A16	Lathyrus pratensis	L
B3A16	Leontodon hispidus	SH
B3A16	Medicago lupulina	L
B3A16	Onobrychis viciifolia	L
B3A16	Plantago media	SH
B3A16	Prunella vulgaris	SH
B3A16	Ranunculus repens	SH
B3A16	Taraxacum officinale	SH
B3A16	Trifolium campestre	L
B3A16	Trifolium fragiferum	L
Plotcode	Sown species	Functional group
B3A16	Trifolium hybridum	L
B3A16	Trifolium repens	L
B3A16	Veronica chamaedrys	SH
B3A16	Vicia cracca	L
B3A19	Taraxacum officinale	SH
B3A19	Trisetum flavescens	G
B3A22	Ajuga reptans	SH
B3A22	Anthoxanthum odoratum	G
B3A22	Bellis perennis	SH
B3A22	Bromus erectus	G
B3A22	Crepis biennis	TH
B3A22	Festuca rubra	G
B3A22	Galium album	TH
B3A22	Geranium pratense	TH
B3A22	Onobrychis viciifolia	L
B3A22	Phleum pratense	G
B3A22	Ranunculus repens	SH
B3A22	Rumex acetosa	TH
B3A22	Trifolium dubium	L
B3A22	Trifolium fragiferum	L
B3A22	Veronica chamaedrys	SH
B3A22	Vicia cracca	L
B3A23	Bromus hordeaceus	G
B3A23	Leucanthemum vulgare	TH
B3A23	Ranunculus repens	SH
B3A23	Trifolium fragiferum	L
B3A24	Ajuga reptans	SH
B3A24	Anthoxanthum odoratum	G
B3A24	Arrhenatherum elatius	G
B3A24	Avenula pubescens	G
B3A24	Bromus hordeaceus	G
B3A24	Festuca pratensis	G
B3A24	Glechoma hederacea	SH
B3A24	Lotus corniculatus	L
B3A24	Medicago x varia	L
B3A24	Poa trivalis	G
B3A24	Prunella vulgaris	SH
B3A24	Ranunculus repens	SH
B3A24	Taraxacum officinale	SH
B3A24	Trifolium pratense	L
B3A24	Trifolium repens	L
B3A24	Vicia cracca	L
B4A02	Anthriscus sylvestris	TH
B4A02	Arrhenatherum elatius	G
B4A02	Cynosurus cristatus	G
B4A02	Galium album	TH
Plotcode	Sown species	Functional group
B4A02	Glechoma hederacea	SH
B4A02	Heracleum sphondylium	TH
B4A02	Knautia arvensis	TH
B4A02	Leontodon hispidus	SH
B4A02	Luzula campestris	G
B4A02	Pastinaca sativa	TH
B4A02	Phleum pratense	G
B4A02	Plantago media	SH
B4A02	Poa pratensis	G
B4A02	Ranunculus acris	TH
B4A02	Ranunculus repens	SH
B4A02	Taraxacum officinale	SH
B4A04	Anthriscus sylvestris	TH
B4A04	Arrhenatherum elatius	G
B4A04	Plantago lanceolata	SH
B4A04	Trifolium campestre	L
B4A06	Ajuga reptans	SH
B4A06	Bellis perennis	SH
B4A06	Glechoma hederacea	SH
B4A06	Leontodon autumnalis	SH
B4A06	Primula veris	SH
B4A06	Prunella vulgaris	SH
B4A06	Taraxacum officinale	SH
B4A06	Veronica chamaedrys	SH
B4A08	Ajuga reptans	SH
B4A08	Anthoxanthum odoratum	G
B4A08	Avenula pubescens	G
B4A08	Bromus hordeaceus	G
B4A08	Festuca rubra	G
B4A08	Plantago lanceolata	SH
B4A08	Taraxacum officinale	SH
B4A08	Veronica chamaedrys	SH
B4A10	Achillea millefolium	TH
B4A10	Ajuga reptans	SH
B4A10	Bromus erectus	G
B4A10	Carum carvi	TH
B4A10	Festuca pratensis	G
B4A10	Pimpinella major	TH
B4A10	Plantago media	SH
B4A10	Primula veris	SH
B4A14	Bellis perennis	SH
B4A14	Plantago lanceolata	SH
B4A16	Anthriscus sylvestris	TH
B4A16	Phleum pratense	G
B4A16	Poa trivalis	G
B4A16	Primula veris	SH
Plotcode	Sown species	Functional group
B4A16	Sanguisorba officinalis	TH
B4A16	Taraxacum officinale	SH
B4A16	Trifolium dubium	L
B4A16	Trifolium fragiferum	L
B4A18	Alopecurus pratensis	G
B4A18	Bromus hordeaceus	G
B4A18	Carum carvi	TH
B4A18	Crepis biennis	TH
B4A18	Cynosurus cristatus	G
B4A18	Heracleum sphondylium	TH
B4A18	Lathyrus pratensis	L
B4A18	Leontodon autumnalis	SH
B4A18	Luzula campestris	G
B4A18	Onobrychis viciifolia	L
B4A18	Pimpinella major	TH
B4A18	Plantago media	SH
B4A18	Taraxacum officinale	SH
B4A18	Trifolium campestre	L
B4A18	Trifolium hybridum	L
B4A18	Veronica chamaedrys	SH
B4A22	Campanula patula	TH
B4A22	Cardamine pratensis	TH
B4A22	Geranium pratense	TH
B4A22	Knautia arvensis	TH
